# Supplementary material for: Enhanced Activation of Peroxymonosulfate for Tetracycline Degradation Using CoNi-Based Electrodeposited Films
Source: Nanomaterials (Basel). 2023 Feb 21;13(5):790. doi: 10.3390/nano13050790 (PMC10005342; doi:10.3390/nano13050790)
Supplement: Supplementary file 1 [file nanomaterials-13-00790-s001.zip]

Archive with 1 entries (1 files):
- nanomaterials-2241060-supplementary.pdf
